# Supplementary material for: Benchmark datasets for phylogenomic pipeline validation, applications for foodborne pathogen surveillance
Source: PeerJ. 2017 Oct 6;5:e3893. doi: 10.7717/peerj.3893 (PMC5782805; doi:10.7717/peerj.3893)
Supplement: Table S4 — This standard dataset table can be used for easy download of linked data using the Gen-FS Gopher script described in this manuscript. Save as a tsv file to run the script. [file peerj-05-3893-s004.xlsx]

## Sheet: Salmonella_enterica_1203NYJAP-1
Organism	Salmonella enterica subspecies enterica Serovar Bareilly
Outbreak	1203NYJAP-1 - Tuna Scrape Outbreak
pmid	25995194
tree	http://api.opentreeoflife.org/v2/study/ot_301/tree/tree1.tre
source	Ruth Timme
dataType	empirical
	intendedUse	Epi-validated outbreak
biosample_acc	strain	genBankAssembly	SRArun_acc	outbreak	dataSetName	suggestedReference	sha256sumAssembly	sha256sumRead1	sha256sumRead2	fileName	voucherContact
SAMN01823701	CFSAN000189	GCA_000439415.1	SRR498276	outgroup	1203NYJAP-1 - Tuna Scrape Outbreak	TRUE	ab28118f7631256a46d9797553a2770955ac76d61b6e895ce882878f0eb13cf3	cfcbb79f4de7df223bd4d7cdf1048e95c826d9c4e9cd894546abc03cfcd14d71	ddf49fc28dd3c38dca79da596e17fdf70c78374c2a06b33f513fe922e8947912
SAMN00860590	CFSAN000191	GCA_000698635.1	SRR498369	outgroup	1203NYJAP-1 - Tuna Scrape Outbreak	FALSE	7993a17d309455283fd6b6cd004adb2364af0dc66a61036dba898271fea6bd0f	dcfdf1bff59f19c98fda5e4dc7b0fe1540f61f0422e12747bb6540c5dafbaa2d	a713cd3d5d63838b1d0ad6da6022c28d606ed89d37e5bbff885756aab9232f93
SAMN00989085	CFSAN000211	GCA_000698715.1	SRR498373	outgroup	1203NYJAP-1 - Tuna Scrape Outbreak	FALSE	b49ff77b4fcbb9faea1e6f196d00552f1cbfb05cee36bba08c698175f2a1fdda	4a0471c8e2b5a598f4706ec440c0556351b3b9bcd21ba267671bfbf73d301755	0a705769d5899f1507868320ae6cbb6a66db8b3aba2753ef3062f20250a2c4ca
SAMN00862341	CFSAN000212	GCA_000748245.1	SRR500494	outgroup	1203NYJAP-1 - Tuna Scrape Outbreak	FALSE	f623e6c2ec9ec4b30a97244b558ff8918d72c72391bfddff6ac96ed471ebfb2a	94a16c86a068e4ece9a50879459c87d867bf609d5892f9618def7335a11d7510	be5b5339162f4c19d4cae2f5183cb3458ede05b4a4c7ba72fc8d18e005e292d1
SAMN00862340	CFSAN000228	GCA_000748565.1	SRR500493	outgroup	1203NYJAP-1 - Tuna Scrape Outbreak	FALSE	f56209bc6c6e837a1a5c04fad91de924842885c5420724ae55fbf1ea731deef8	9ba32399bee5c10e51c9e71baaed8a9a827dfa52cb5a82e02b42247465ced011	6b33b3f49f125dd8447f847e43f9d443cd947c2ea6706756fca2ccb8e5f1df6e
SAMN00991042	CFSAN000661	GCA_000698515.1	SRR498397	1203NYJAP-1	1203NYJAP-1 - Tuna Scrape Outbreak	FALSE	78f41fcc97c05c51c868604858563e654810acc1b5d9787aa9d4debdf5ee2083	f2ef621b7b6c4f935b84e4efb696e3f96580ac0e10b96d0e6f93207663be8632	5a5672831ed2fa424fb8dd44f4922da217b7884fde35905802c248c336cccf6e
SAMN00991044	CFSAN000669	GCA_000749005.1	SRR498399	1203NYJAP-1	1203NYJAP-1 - Tuna Scrape Outbreak	FALSE	1ae637bcf2d05cfe30bdf308b0ffb7284175a2a544a7e42fc088aa0489449df0	8934f83b8d0a9f5c5d44dbb9252d8eccadd5f26796e42f45ea946fdd104159e1	23bd0338cd576e74e28d0ab0942142e97dbc575939ed57cd851d664643f98045
SAMN00991046	CFSAN000700	GCA_000749045.1	SRR498402	1203NYJAP-1	1203NYJAP-1 - Tuna Scrape Outbreak	FALSE	7f1c18ba1cfc2ebb982129f28c79815e934ae5b991757def5ff40e3d4650206a	36430f30fdf9d79aadaa1a7a2cbd5e9c279409f76fffe3b476079f633130a270	6e5d735c0ab15b845a954d3b7f1e55f60b579395c0888295049a6b4ab47380d0
SAMN00991047	CFSAN000752	GCA_000749065.1	SRR498403	1203NYJAP-1	1203NYJAP-1 - Tuna Scrape Outbreak	FALSE	a3413f67c74aa74974f9c66a15c159e05dc4c526e0aaff62e70c910de6e381eb	f978695af9080013b42974a46e73d92cb7be18db17196855bf8c504bbfe27d92	a23f650992150f2ef75091bf2823895861c9dbc1dbba2a7ba706b6fdc9144a8c
SAMN00991048	CFSAN000753	GCA_000749085.1	SRR498404	1203NYJAP-1	1203NYJAP-1 - Tuna Scrape Outbreak	FALSE	830ac39d75905be25b3b60f1b2abbf1d6e3342e4831466421ecc948636f84d0f	0e6e7104f6d1e9366d86792ebdad12aacb5bb739c59f7a19d68c4e663f635e49	fcb4e0209e987b36bbe8536a930e7d2c1b29155d31380d7e10a872f4a4ba1d88
SAMN01942233	CFSAN000951	GCA_000749145.1	SRR498422	1203NYJAP-1	1203NYJAP-1 - Tuna Scrape Outbreak	FALSE	7ad78d8b1a8bd00875bd36cc00d4dbad9d97b0a8dfb9a5def7b630b8250d9213	e9a0288a4c88909c0e47abacacb9ead487c27de32b885fa9e7e6a205ba971d5c	fba509b96e8c641d01274e4f4538f8da56f85361d448a222ba8006db2df03592
SAMN01942313	CFSAN000952	GCA_000749165.1	SRR498423	1203NYJAP-1	1203NYJAP-1 - Tuna Scrape Outbreak	FALSE	33a84524c522eb9ceb875e4312eb00fd1c8f2551f502bea3b16734f4e2e9052d	e9eb118ce31d0c793b8c92e012672c0515b5585837907a82c4962b2fe50c0a37	424d7c976669c2bb5429607074842e21ff2eb5443ae2e89b17fa8a7e8cca9139
SAMN01942244	CFSAN000954	GCA_000748405.1	SRR498425	1203NYJAP-1	1203NYJAP-1 - Tuna Scrape Outbreak	FALSE	5604afa3fd3c7df2e5d7df66e0e79484840398cf4e792364a9cfefda1d9cca2a	d95552f4a541d6523c12ec9fab9afb4baa064a58d015864a42282e0f5f72206f	d923bc1742a1022002423be237679aadd462f5a4cbe74462fcd743922c22e6f4
SAMN01942300	CFSAN000958	GCA_000748465.1	SRR498431	1203NYJAP-1	1203NYJAP-1 - Tuna Scrape Outbreak	FALSE	f628e5719a1e73382e0a48c3b80ae63d4e1537c83cdd3e4b5e2d5c42a11df6fb	941642742b17b699abe68edf8739e9457f0eadb04f69f03f2821782e9e5afa50	2811c07ebbef0302f4fd9e4c8249f20a935008e9b471902c94cbcf6dbd9f3d62
SAMN01942254	CFSAN000960	GCA_000748505.1	SRR498433	1203NYJAP-1	1203NYJAP-1 - Tuna Scrape Outbreak	FALSE	74a316bc594d73286b4139a24dfca3d177edad4d461f498733593699c18d926c	884b6cd41b1700d44e28204cd911cb9a16a37c57378fe17ecb872cf7b26c176c	af6f8ee32c727991e548abb391050c01e7c54a371744db0879eeda6fa4505824
SAMN01942253	CFSAN000961	GCA_000748525.1	SRR498434	1203NYJAP-1	1203NYJAP-1 - Tuna Scrape Outbreak	FALSE	499eaa958428f78e79f6015c2a6957872495431bedd8a96b6a282797fef7081e	c155f15b8021cd87c661399f0d207891ea9b897d7dbe6c812377a6a5045b43db	bcca0abb2e9386f95d9336fcc1de31e8131a4649fb61c2dae3abfc5dbf06475b
SAMN01942246	CFSAN000963	GCA_000749295.1	SRR498436	1203NYJAP-1	1203NYJAP-1 - Tuna Scrape Outbreak	FALSE	4a35cb8ee35e7b6b2961f47cd5df954277d55dece29654352e3a414d103ad383	13045394046f5903ce3d40f41983b4f5e0d2aba90848d6401b2188a1e702a8d5	f6cdfcbd3d45fb3469657fea9c198db107bd9551bfd44028944671c52a5a2c5b
SAMN01942268	CFSAN000968	GCA_000698535.1	SRR498442	1203NYJAP-1	1203NYJAP-1 - Tuna Scrape Outbreak	FALSE	3ad22e8328a2d5e61c30c22c05c9bddc1eabdd04ccb976590b437fc0ef8efa41	8867fd9951a62d40d2a745886abbb8b751a54a478aa0604618e61c314eb76946	caf5af7204dfb91ab16aa0e7dbc85a679b41122fbb772b7ec4f6e7e666e4f500
SAMN01942296	CFSAN000970	GCA_000749415.1	SRR498444	1203NYJAP-1	1203NYJAP-1 - Tuna Scrape Outbreak	FALSE	ad6043d1a1bd5f59ead9c6cd78a864f6ae20eff38ea29ac459967061bec80a1f	e0b8e9860b3693913752f2b35b85316eb099e18786df38023b149b36b422f67b	d2393fa0cc389856d5d492782e78bdbd15190444148b08e457816f70c4cbd30f
SAMN01816358	CFSAN001112	GCA_000748025.1	SRR1258439	1203NYJAP-1	1203NYJAP-1 - Tuna Scrape Outbreak	FALSE	9b99948c11c4b6edf09618b4148a20e977ab6cc9cce57ec01dada67e01afc0fa	c1a4afc8745f793d677d39202c0273e26dc4ad842cf9018d7fe481ed6c24b0f0	9be77fa886776ce20f22d43936e8a088e1bc506d387cf185ad197054d5324d5a
SAMN01816359	CFSAN001115	GCA_000748045.1	SRR1258442	1203NYJAP-1	1203NYJAP-1 - Tuna Scrape Outbreak	FALSE	c17c3d53549bb608d1180a7cc9debef89293789a16a5306ac7dfcf8a92ae5837	36adfb268af0994466438b3be02afb149a102772c1b1937e010d8578f1c22165	e9b950adae85d772f82785ecbdd86a1ecd51c8756ef3793a9251f39af1f144e8
SAMN01816351	CFSAN001118	GCA_000748065.1	SRR1258443	1203NYJAP-1	1203NYJAP-1 - Tuna Scrape Outbreak	FALSE	14cbeeacd4ba3992c712b2b399646c77f57c81dc89171cfa1369f63a4e97d9d7	6484dce8f4a9a5f2a058d00e386578d74080ed42e87197fab79f3e7fafdd5dbf	4cd5f67c72c4cf5713d43a195dafdf35bdd5764eb78de25a545b3cad5025502b
SAMN01816352	CFSAN001140	GCA_000748085.1	SRR1258440	1203NYJAP-1	1203NYJAP-1 - Tuna Scrape Outbreak	FALSE	4a9eaaccaf2ab67798d929079ae632c86050db53ed0f958bf7f228f07ed78d73	0b589587529572591da23ed6ba6640875df2bfbcb488a2470f3463d4bdb85aef	8a262325936ae5731857d49a6388143b4683785f91e9185a2f9a8e54de82b2e4

## Sheet: SAMN00991044
Salmonella enterica subsp. enterica serovar Bareilly str. CFSAN000669
Identifiers
BioSample: SAMN00991044; Sample name: CFSAN000669; SRA: SRS312230
Organism
Salmonella enterica subsp. enterica serovar Bareilly str. CFSAN000669
cellular organisms; Bacteria; Proteobacteria; Gammaproteobacteria; Enterobacteriales; Enterobacteriaceae; Salmonella; Salmonella enterica; Salmonella enterica subsp. enterica; Salmonella enterica subsp. enterica serovar Bareilly
Package
Pathogen: environmental/food/other; version 1.0
Attributes
collected by	FDA
strain	CFSAN000669
latitude and longitude	missing
isolation source	missing
collection date	2012-02-27
geographic location	USA:MD
State	MD
AssociatedIncident	1203NYJAP-1 Tuna Scrape Outbreak
BioProject
PRJNA162805 Salmonella enterica subsp. enterica serovar Bareilly str. CFSAN000669
Retrieve all samples from this project
Submission
CFSAN; 2012-05-08
Accession:
SAMN00991044
ID:
991044
BioProject SRA Nucleotide
